# Supplementary material for: Analysing a Group of Homologous BAHD Enzymes Provides Insights into the Evolutionary Transition of Rosmarinic Acid Synthases from Hydroxycinnamoyl-CoA:Shikimate/Quinate Hydroxycinnamoyl Transferases
Source: Plants (Basel). 2024 Feb 13;13(4):512. doi: 10.3390/plants13040512 (PMC10892161; doi:10.3390/plants13040512)
Supplement: Supplementary file 1 [file plants-13-00512-s001.zip]

Archive with 1 entries (1 files):
- plants-2854421-supplementary.pdf
